# Supplementary material for: HMMR as a robust prognostic biomarker correlates with immune infiltration and cell cycle pathways in oral squamous cell carcinoma: a multi-cohort bioinformatics analysis based on TCGA and GEO databases
Source: Front Genet. 2026 Jun 5;17:1764943. doi: 10.3389/fgene.2026.1764943 (PMC13278685; doi:10.3389/fgene.2026.1764943)
Supplement: Supplementary file 2 [file Table3.xlsx]

## Sheet: Sheet 1
ONTOLOGY	ID	Description	GeneRatio	BgRatio	pvalue	p.adjust	qvalue	geneID	Count
BP	GO:0048285	organelle fission	32/233	493/18800	1.65518e-14	5.19561e-11	4.61534e-11	NCAPD2/RAD51/SPAG5/RAD54L/AURKA/TPX2/KIF4A/CDC6/NCAPG/NEK2/CENPF/ZWINT/CENPK/CKS2/KNSTRN/SGO1/PSMC3IP/PPARG/CCNA1/BORA/KIF11/CENPE/EGF/BRCA2/NUF2/MTFR2/EME1/CCNB2/CDC25C/MAD2L1/PTTG1/KIF18B	32
BP	GO:0000280	nuclear division	30/233	446/18800	4.62528e-14	7.25938e-11	6.44861e-11	NCAPD2/RAD51/SPAG5/RAD54L/AURKA/TPX2/KIF4A/CDC6/NCAPG/NEK2/CENPF/ZWINT/CENPK/CKS2/KNSTRN/SGO1/PSMC3IP/CCNA1/BORA/KIF11/CENPE/EGF/BRCA2/NUF2/EME1/CCNB2/CDC25C/MAD2L1/PTTG1/KIF18B	30
BP	GO:0098813	nuclear chromosome segregation	22/233	287/18800	1.06378e-11	1.11307e-08	9.8876e-09	NCAPD2/SPAG5/KIF4A/CDC6/NCAPG/ECT2/NEK2/CENPF/ZWINT/CENPK/KNSTRN/SGO1/PSMC3IP/KNL1/CENPE/NUF2/SPC25/EME1/MAD2L1/PTTG1/RMI2/KIF18B	22
BP	GO:0140014	mitotic nuclear division	22/233	293/18800	1.59847e-11	1.2544e-08	1.1143e-08	NCAPD2/SPAG5/AURKA/TPX2/KIF4A/CDC6/NCAPG/NEK2/CENPF/ZWINT/CENPK/KNSTRN/SGO1/BORA/KIF11/CENPE/EGF/NUF2/CDC25C/MAD2L1/PTTG1/KIF18B	22
BP	GO:0007059	chromosome segregation	23/233	348/18800	7.15251e-11	4.49034e-08	3.98884e-08	NCAPD2/SPAG5/KIF4A/CDC6/NCAPG/ECT2/NEK2/CENPF/ZWINT/CENPK/KNSTRN/SGO1/PSMC3IP/KNL1/CENPE/NUF2/SPC25/EME1/MAD2L1/PTTG1/SKA3/RMI2/KIF18B	23
BP	GO:0000070	mitotic sister chromatid segregation	16/233	171/18800	4.18388e-10	2.18887e-07	1.9444e-07	NCAPD2/SPAG5/KIF4A/CDC6/NCAPG/NEK2/CENPF/ZWINT/CENPK/KNSTRN/SGO1/CENPE/NUF2/MAD2L1/PTTG1/KIF18B	16
BP	GO:0008608	attachment of spindle microtubules to kinetochore	9/233	37/18800	5.43827e-10	2.43867e-07	2.16631e-07	SPAG5/ECT2/NEK2/KNSTRN/SGO1/KNL1/CENPE/NUF2/SPC25	9
BP	GO:0000819	sister chromatid segregation	17/233	205/18800	7.72005e-10	3.02916e-07	2.69085e-07	NCAPD2/SPAG5/KIF4A/CDC6/NCAPG/NEK2/CENPF/ZWINT/CENPK/KNSTRN/SGO1/CENPE/NUF2/MAD2L1/PTTG1/RMI2/KIF18B	17
BP	GO:0061982	meiosis I cell cycle process	12/233	136/18800	1.29653e-07	4.52201e-05	4.01697e-05	RAD51/RAD54L/AURKA/CKS2/SGO1/PSMC3IP/CCNA1/BRCA2/EME1/CCNB2/CDC25C/PTTG1	12
BP	GO:1903046	meiotic cell cycle process	14/233	207/18800	3.20049e-07	0.000100463	8.92431e-05	NCAPD2/RAD51/RAD54L/AURKA/CKS2/SGO1/PSMC3IP/CCNA1/BRCA2/NUF2/EME1/CCNB2/CDC25C/PTTG1	14
BP	GO:0000079	regulation of cyclin-dependent protein serine/threonine kinase activity	10/233	98/18800	3.80675e-07	0.000108631	9.64984e-05	CDC6/CDKN3/CCNG1/CKS2/CCNA1/CCNA2/EGFR/CCNB2/CDC25C/CKS1B	10
BP	GO:1904029	regulation of cyclin-dependent protein kinase activity	10/233	101/18800	5.05553e-07	0.000132244	0.000117474	CDC6/CDKN3/CCNG1/CKS2/CCNA1/CCNA2/EGFR/CCNB2/CDC25C/CKS1B	10
BP	GO:0007051	spindle organization	13/233	188/18800	6.61742e-07	0.000149498	0.000132802	SPAG5/AURKA/TPX2/KIF4A/NEK2/AUNIP/KNSTRN/BORA/KIF11/CENPE/NUF2/SPC25/CCNB2	13
BP	GO:0007127	meiosis I	11/233	130/18800	6.66765e-07	0.000149498	0.000132802	RAD51/RAD54L/AURKA/CKS2/SGO1/PSMC3IP/CCNA1/BRCA2/EME1/CCNB2/PTTG1	11
BP	GO:0051321	meiotic cell cycle	15/233	266/18800	1.22988e-06	0.000257373	0.000228629	NCAPD2/RAD51/RAD54L/AURKA/NEK2/CKS2/SGO1/PSMC3IP/CCNA1/BRCA2/NUF2/EME1/CCNB2/CDC25C/PTTG1	15
BP	GO:1902850	microtubule cytoskeleton organization involved in mitosis	11/233	151/18800	2.9336e-06	0.000575537	0.000511258	AURKA/TPX2/KIF4A/CENPA/NEK2/BORA/KIF11/CENPE/NUF2/SPC25/MAD2L1	11
BP	GO:0140013	meiotic nuclear division	12/233	188/18800	4.12909e-06	0.000740319	0.000657636	RAD51/RAD54L/AURKA/CKS2/SGO1/PSMC3IP/CCNA1/BRCA2/NUF2/EME1/CCNB2/PTTG1	12
BP	GO:0071900	regulation of protein serine/threonine kinase activity	17/233	372/18800	4.24522e-06	0.000740319	0.000657636	CDC6/CDKN3/TRIB3/SFRP1/CAV1/DKK1/CCNG1/CKS2/PPARG/CCNA1/EGF/CCNA2/EGFR/ACSL1/CCNB2/CDC25C/CKS1B	17
BP	GO:0051383	kinetochore organization	5/233	23/18800	7.85552e-06	0.00129781	0.00115287	CENPA/CENPF/CENPK/CENPE/NUF2	5
BP	GO:0007346	regulation of mitotic cell cycle	19/233	478/18800	8.61597e-06	0.00135228	0.00120125	AURKA/CDC6/GMNN/CCNG1/NEK2/CENPF/ZWINT/CKS2/BORA/GPNMB/CENPE/EGF/BRCA2/EGFR/EME1/CDC25C/MAD2L1/CDK1/CKS1B	19
BP	GO:0001666	response to hypoxia	14/233	286/18800	1.41564e-05	0.00211604	0.00187971	PLOD1/SFRP1/NDRG1/CAV1/CA9/STC2/PLAU/EGLN3/PPARG/CCNA2/PLOD2/MB/RYR2/AQP1	14
BP	GO:0051988	regulation of attachment of spindle microtubules to kinetochore	4/233	13/18800	1.50581e-05	0.00214852	0.00190856	SPAG5/ECT2/NEK2/KNSTRN	4
BP	GO:0036293	response to decreased oxygen levels	14/233	299/18800	2.32187e-05	0.00316885	0.00281494	PLOD1/SFRP1/NDRG1/CAV1/CA9/STC2/PLAU/EGLN3/PPARG/CCNA2/PLOD2/MB/RYR2/AQP1	14
BP	GO:0007052	mitotic spindle organization	9/233	124/18800	2.43816e-05	0.00318891	0.00283276	AURKA/TPX2/KIF4A/NEK2/BORA/KIF11/CENPE/NUF2/SPC25	9
BP	GO:0033045	regulation of sister chromatid segregation	7/233	72/18800	3.04943e-05	0.00382887	0.00340124	CDC6/CENPF/ZWINT/CENPE/MAD2L1/PTTG1/RMI2	7
BP	GO:0034508	centromere complex assembly	5/233	31/18800	3.65861e-05	0.00431218	0.00383057	CENPI/CENPA/CENPF/CENPK/CENPE	5
BP	GO:0044772	mitotic cell cycle phase transition	17/233	440/18800	3.7091e-05	0.00431218	0.00383057	AURKA/CDC6/CDKN3/CCNG1/CENPF/ZWINT/CKS2/CCNA1/GPNMB/CENPE/CCNA2/EGFR/CCNB2/CDC25C/MAD2L1/CDK1/CKS1B	17
BP	GO:0070482	response to oxygen levels	14/233	324/18800	5.57444e-05	0.00624934	0.00555139	PLOD1/SFRP1/NDRG1/CAV1/CA9/STC2/PLAU/EGLN3/PPARG/CCNA2/PLOD2/MB/RYR2/AQP1	14
BP	GO:0051382	kinetochore assembly	4/233	18/18800	6.13768e-05	0.00664351	0.00590153	CENPA/CENPF/CENPK/CENPE	4
BP	GO:0007088	regulation of mitotic nuclear division	8/233	111/18800	7.28037e-05	0.00761769	0.00676691	AURKA/NEK2/CENPF/ZWINT/BORA/EGF/CDC25C/MAD2L1	8
BP	GO:0071312	cellular response to alkaloid	5/233	36/18800	7.71831e-05	0.00781541	0.00694254	RAD51/CASQ2/CCNA2/RYR2/RYR3	5
BP	GO:0140694	non-membrane-bounded organelle assembly	15/233	379/18800	8.17988e-05	0.00802396	0.0071278	SPAG5/AURKA/TPX2/KIF4A/ASB2/CENPA/NEK2/CENPF/PLS1/CENPK/KIF11/CENPE/OBSCN/CCNB2/NEB	15
BP	GO:0051983	regulation of chromosome segregation	7/233	91/18800	0.00013732	0.0130621	0.0116033	CDC6/CENPF/ZWINT/CENPE/MAD2L1/PTTG1/RMI2	7
BP	GO:0010965	regulation of mitotic sister chromatid separation	6/233	65/18800	0.000152431	0.014073	0.0125013	CDC6/CENPF/ZWINT/CENPE/MAD2L1/PTTG1	6
BP	GO:0051306	mitotic sister chromatid separation	6/233	68/18800	0.00019585	0.0169091	0.0150206	CDC6/CENPF/ZWINT/CENPE/MAD2L1/PTTG1	6
BP	GO:0006260	DNA replication	12/233	280/18800	0.000204339	0.0169091	0.0150206	RAD51/ORC6/CDC6/GMNN/EGF/BRCA2/CCNA2/EGFR/EME1/TONSL/CDK1/RMI2	12
BP	GO:0043279	response to alkaloid	7/233	97/18800	0.000204698	0.0169091	0.0150206	RAD51/BCHE/CASQ2/CCNA2/FADD/RYR2/RYR3	7
BP	GO:0051304	chromosome separation	7/233	97/18800	0.000204698	0.0169091	0.0150206	CDC6/CENPF/ZWINT/CENPE/EME1/MAD2L1/PTTG1	7
BP	GO:0071313	cellular response to caffeine	3/233	10/18800	0.000211473	0.0170208	0.0151199	CASQ2/RYR2/RYR3	3
BP	GO:1905818	regulation of chromosome separation	6/233	72/18800	0.000268299	0.0207329	0.0184173	CDC6/CENPF/ZWINT/CENPE/MAD2L1/PTTG1	6
BP	GO:0002026	regulation of the force of heart contraction	4/233	26/18800	0.000277407	0.0207329	0.0184173	ATP1A2/CAV1/ATP2A2/RYR2	4
BP	GO:0010882	regulation of cardiac muscle contraction by calcium ion signaling	4/233	26/18800	0.000277407	0.0207329	0.0184173	ATP1A2/CASQ2/ATP2A2/RYR2	4
BP	GO:0033674	positive regulation of kinase activity	16/233	476/18800	0.000308996	0.0225567	0.0200375	TPX2/CDC6/MET/DKK1/HBEGF/ECT2/CLU/CKS2/BORA/CENPE/EGF/EGFR/ACSL1/FGFR4/CKS1B/DYNAP	16
BP	GO:0018126	protein hydroxylation	4/233	27/18800	0.000322504	0.0226511	0.0201213	PLOD1/P4HA1/EGLN3/PLOD2	4
BP	GO:0033044	regulation of chromosome organization	10/233	212/18800	0.000324721	0.0226511	0.0201213	NCAPD2/CDC6/NCAPG/NEK2/CENPF/ZWINT/CENPE/MAD2L1/PTTG1/RMI2	10
BP	GO:0051783	regulation of nuclear division	8/233	139/18800	0.000345263	0.0235605	0.0209291	AURKA/NEK2/CENPF/ZWINT/BORA/EGF/CDC25C/MAD2L1	8
BP	GO:0060544	regulation of necroptotic process	4/233	28/18800	0.000372619	0.0248862	0.0221068	CAV1/ZBP1/SLC25A4/FADD	4
BP	GO:0045860	positive regulation of protein kinase activity	14/233	396/18800	0.000445278	0.0291193	0.0258672	TPX2/CDC6/DKK1/HBEGF/ECT2/CLU/CKS2/BORA/CENPE/EGF/EGFR/ACSL1/CKS1B/DYNAP	14
BP	GO:0005513	detection of calcium ion	3/233	13/18800	0.000490324	0.030179	0.0268084	SYT1/CASQ2/RYR2	3
BP	GO:0031000	response to caffeine	3/233	13/18800	0.000490324	0.030179	0.0268084	CASQ2/RYR2/RYR3	3
BP	GO:0071415	cellular response to purine-containing compound	3/233	13/18800	0.000490324	0.030179	0.0268084	CASQ2/RYR2/RYR3	3
BP	GO:0045737	positive regulation of cyclin-dependent protein serine/threonine kinase activity	4/233	31/18800	0.000556198	0.0329416	0.0292625	CDC6/CKS2/EGFR/CKS1B	4
BP	GO:0062098	regulation of programmed necrotic cell death	4/233	31/18800	0.000556198	0.0329416	0.0292625	CAV1/ZBP1/SLC25A4/FADD	4
BP	GO:0007584	response to nutrient	8/233	150/18800	0.000574161	0.0333758	0.0296482	SFRP1/STC2/BCHE/SPP1/PPARG/ACSL1/AKR1C3/F5	8
BP	GO:0007100	mitotic centrosome separation	3/233	14/18800	0.000618355	0.035287	0.0313459	AURKA/NEK2/KIF11	3
BP	GO:0010644	cell communication by electrical coupling	4/233	32/18800	0.000629522	0.035287	0.0313459	ATP1A2/CAV1/CASQ2/RYR2	4
BP	GO:0044839	cell cycle G2/M phase transition	8/233	155/18800	0.000712505	0.0392378	0.0348555	AURKA/CDC6/CCNG1/CENPF/CCNA2/CCNB2/CDC25C/CDK1	8
BP	GO:0051299	centrosome separation	3/233	15/18800	0.000765896	0.0409761	0.0363997	AURKA/NEK2/KIF11	3
BP	GO:0071824	protein-DNA complex subunit organization	10/233	237/18800	0.000775223	0.0409761	0.0363997	RAD51/SMARCD3/CENPI/ASF1B/GMNN/CENPA/CENPF/CENPK/CENPE/H2BC9	10
BP	GO:0051225	spindle assembly	7/233	121/18800	0.000783366	0.0409761	0.0363997	SPAG5/AURKA/TPX2/KIF4A/NEK2/KIF11/CCNB2	7
BP	GO:0086004	regulation of cardiac muscle cell contraction	4/233	34/18800	0.000796287	0.0409761	0.0363997	ATP1A2/CAV1/ATP2A2/RYR2	4
BP	GO:0045787	positive regulation of cell cycle	12/233	329/18800	0.000863847	0.0436699	0.0387926	SPAG5/AURKA/CDC6/ECT2/CKS2/EGF/BRCA2/EGFR/CDC25C/MAD2L1/CDK1/CKS1B	12
BP	GO:0030071	regulation of mitotic metaphase/anaphase transition	5/233	60/18800	0.000878574	0.0436699	0.0387926	CDC6/CENPF/ZWINT/CENPE/MAD2L1	5
BP	GO:1904031	positive regulation of cyclin-dependent protein kinase activity	4/233	35/18800	0.000890371	0.0436699	0.0387926	CDC6/CKS2/EGFR/CKS1B	4
BP	GO:0065004	protein-DNA complex assembly	9/233	203/18800	0.000997979	0.0481947	0.0428121	RAD51/CENPI/ASF1B/GMNN/CENPA/CENPF/CENPK/CENPE/H2BC9	9
BP	GO:0007091	metaphase/anaphase transition of mitotic cell cycle	5/233	62/18800	0.00102033	0.0485277	0.0431079	CDC6/CENPF/ZWINT/CENPE/MAD2L1	5
BP	GO:1902099	regulation of metaphase/anaphase transition of cell cycle	5/233	63/18800	0.00109726	0.0499813	0.0443992	CDC6/CENPF/ZWINT/CENPE/MAD2L1	5
BP	GO:0014037	Schwann cell differentiation	4/233	37/18800	0.00110155	0.0499813	0.0443992	NDRG1/ITGB4/CDK1/POU3F1	4
BP	GO:0071453	cellular response to oxygen levels	8/233	166/18800	0.00111198	0.0499813	0.0443992	SFRP1/NDRG1/CAV1/STC2/EGLN3/PPARG/CCNA2/AQP1	8
BP	GO:0071732	cellular response to nitric oxide	3/233	17/18800	0.00112388	0.0499813	0.0443992	CCNA2/ATP5F1A/AQP1	3
BP	GO:0045786	negative regulation of cell cycle	13/233	387/18800	0.00113051	0.0499813	0.0443992	WDR76/CDC6/GMNN/CCNG1/NEK2/CENPF/ZWINT/GPNMB/EME1/TENT5B/MAD2L1/PTTG1/CDK1	13
BP	GO:0090257	regulation of muscle system process	10/233	250/18800	0.00116256	0.0506843	0.0450236	ATP1A2/CTTN/TNNC2/CAV1/SGCA/CASQ2/TNNI2/PPARG/ATP2A2/RYR2	10
BP	GO:0007093	mitotic cell cycle checkpoint signaling	7/233	130/18800	0.00119353	0.0513218	0.04559	CDC6/CCNG1/CENPF/ZWINT/EME1/MAD2L1/CDK1	7
BP	GO:0006275	regulation of DNA replication	7/233	131/18800	0.00124788	0.0528009	0.0469038	CDC6/GMNN/EGF/BRCA2/CCNA2/EGFR/CDK1	7
BP	GO:0044784	metaphase/anaphase transition of cell cycle	5/233	65/18800	0.0012639	0.0528009	0.0469038	CDC6/CENPF/ZWINT/CENPE/MAD2L1	5
BP	GO:0000075	cell cycle checkpoint signaling	8/233	170/18800	0.00129521	0.0528009	0.0469038	WDR76/CDC6/CCNG1/CENPF/ZWINT/EME1/MAD2L1/CDK1	8
BP	GO:0006937	regulation of muscle contraction	8/233	170/18800	0.00129521	0.0528009	0.0469038	ATP1A2/CTTN/TNNC2/CAV1/CASQ2/TNNI2/ATP2A2/RYR2	8
BP	GO:0010389	regulation of G2/M transition of mitotic cell cycle	6/233	97/18800	0.0013133	0.0528518	0.046949	AURKA/CDC6/CCNG1/CENPF/CDC25C/CDK1	6
BP	GO:0010948	negative regulation of cell cycle process	11/233	301/18800	0.00138632	0.0550842	0.0489321	WDR76/CDC6/CCNG1/NEK2/CENPF/ZWINT/GPNMB/EME1/MAD2L1/PTTG1/CDK1	11
BP	GO:1903115	regulation of actin filament-based movement	4/233	40/18800	0.00148071	0.0580994	0.0516106	ATP1A2/CAV1/ATP2A2/RYR2	4
BP	GO:0010038	response to metal ion	12/233	351/18800	0.00150074	0.0581582	0.0516628	SYT1/NDRG1/CAV1/ECT2/CASQ2/S100A8/EGFR/CDK1/AKR1C3/RYR2/RYR3/AQP1	12
BP	GO:0060546	negative regulation of necroptotic process	3/233	19/18800	0.00157251	0.0594712	0.0528292	CAV1/SLC25A4/FADD	3
BP	GO:1902170	cellular response to reactive nitrogen species	3/233	19/18800	0.00157251	0.0594712	0.0528292	CCNA2/ATP5F1A/AQP1	3
BP	GO:0031297	replication fork processing	4/233	41/18800	0.00162502	0.0607253	0.0539432	RAD51/BRCA2/EME1/TONSL	4
BP	GO:0060048	cardiac muscle contraction	7/233	138/18800	0.00168467	0.0622137	0.0552654	ATP1A2/CAV1/CASQ2/TNNI2/GPD1L/ATP2A2/RYR2	7
BP	GO:0006941	striated muscle contraction	8/233	178/18800	0.00173352	0.0632351	0.0561727	ATP1A2/TNNC2/CAV1/CASQ2/TNNI2/GPD1L/ATP2A2/RYR2	8
BP	GO:0070266	necroptotic process	4/233	42/18800	0.00177881	0.0632351	0.0561727	CAV1/ZBP1/SLC25A4/FADD	4
BP	GO:0070296	sarcoplasmic reticulum calcium ion transport	4/233	42/18800	0.00177881	0.0632351	0.0561727	ATP1A2/CASQ2/ATP2A2/RYR2	4
BP	GO:0071241	cellular response to inorganic substance	9/233	221/18800	0.00179789	0.0632351	0.0561727	RAD51/SYT1/ECT2/CCNA2/EGFR/ATP5F1A/AKR1C3/RYR3/AQP1	9
BP	GO:0000086	G2/M transition of mitotic cell cycle	7/233	140/18800	0.00182903	0.0632351	0.0561727	AURKA/CDC6/CCNG1/CENPF/CCNA2/CDC25C/CDK1	7
BP	GO:0062099	negative regulation of programmed necrotic cell death	3/233	20/18800	0.00183319	0.0632351	0.0561727	CAV1/SLC25A4/FADD	3
BP	GO:0033046	negative regulation of sister chromatid segregation	4/233	43/18800	0.00194242	0.0648643	0.05762	CENPF/ZWINT/MAD2L1/PTTG1	4
BP	GO:0033048	negative regulation of mitotic sister chromatid segregation	4/233	43/18800	0.00194242	0.0648643	0.05762	CENPF/ZWINT/MAD2L1/PTTG1	4
BP	GO:2000816	negative regulation of mitotic sister chromatid separation	4/233	43/18800	0.00194242	0.0648643	0.05762	CENPF/ZWINT/MAD2L1/PTTG1	4
BP	GO:0071456	cellular response to hypoxia	7/233	143/18800	0.00206337	0.0680571	0.0604561	SFRP1/NDRG1/STC2/EGLN3/PPARG/CCNA2/AQP1	7
BP	GO:1901987	regulation of cell cycle phase transition	13/233	415/18800	0.0020997	0.0680571	0.0604561	AURKA/WDR76/CDC6/CCNG1/CENPF/ZWINT/GPNMB/CENPE/EGFR/EME1/CDC25C/MAD2L1/CDK1	13
BP	GO:0071731	response to nitric oxide	3/233	21/18800	0.00211929	0.0680571	0.0604561	CCNA2/ATP5F1A/AQP1	3
BP	GO:0051098	regulation of binding	12/233	366/18800	0.00212634	0.0680571	0.0604561	SMARCD3/AURKA/TRIB3/CAV1/MET/DKK1/GMNN/NEK2/PPARG/EGF/HOPX/ATP2A2	12
BP	GO:0051592	response to calcium ion	7/233	144/18800	0.00214643	0.0680571	0.0604561	SYT1/CAV1/ECT2/CASQ2/AKR1C3/RYR2/RYR3	7
BP	GO:1902749	regulation of cell cycle G2/M phase transition	6/233	108/18800	0.00227296	0.0693658	0.0616187	AURKA/CDC6/CCNG1/CENPF/CDC25C/CDK1	6
BP	GO:1901990	regulation of mitotic cell cycle phase transition	11/233	321/18800	0.00229665	0.0693658	0.0616187	AURKA/CDC6/CCNG1/CENPF/ZWINT/GPNMB/CENPE/EGFR/CDC25C/MAD2L1/CDK1	11
BP	GO:0048538	thymus development	4/233	45/18800	0.00230031	0.0693658	0.0616187	SIX1/CCNB2/RAG1/FADD	4
BP	GO:0051985	negative regulation of chromosome segregation	4/233	45/18800	0.00230031	0.0693658	0.0616187	CENPF/ZWINT/MAD2L1/PTTG1	4
BP	GO:1905819	negative regulation of chromosome separation	4/233	45/18800	0.00230031	0.0693658	0.0616187	CENPF/ZWINT/MAD2L1/PTTG1	4
BP	GO:0046718	viral entry into host cell	7/233	146/18800	0.0023203	0.0693658	0.0616187	CAV1/XPR1/EGFR/ITGA5/CDK1/TRIML2/TNFRSF4	7
BP	GO:0051052	regulation of DNA metabolic process	14/233	472/18800	0.0023668	0.069933	0.0621225	RAD51/CDC6/MRGBP/GMNN/NEK2/AUNIP/EGF/BRCA2/CCNA2/EGFR/FGFR4/CDK1/RMI2/KPNA2	14
BP	GO:0086003	cardiac muscle cell contraction	5/233	75/18800	0.00239003	0.069933	0.0621225	ATP1A2/CAV1/GPD1L/ATP2A2/RYR2	5
BP	GO:0010881	regulation of cardiac muscle contraction by regulation of the release of sequestered calcium ion	3/233	22/18800	0.00243164	0.069933	0.0621225	ATP1A2/CASQ2/RYR2	3
BP	GO:0031099	regeneration	8/233	188/18800	0.00243789	0.069933	0.0621225	RTN4R/AURKA/SGCA/SPP1/CCNA2/CDK1/TMEM182/HOPX	8
BP	GO:0006310	DNA recombination	11/233	324/18800	0.00246763	0.069933	0.0621225	RAD51/RAD54L/MRGBP/AUNIP/PSMC3IP/BRCA2/EME1/TONSL/RAG1/RMI2/KPNA2	11
BP	GO:0010939	regulation of necrotic cell death	4/233	46/18800	0.00249522	0.069933	0.0621225	CAV1/ZBP1/SLC25A4/FADD	4
BP	GO:0033047	regulation of mitotic sister chromatid segregation	4/233	46/18800	0.00249522	0.069933	0.0621225	CENPF/ZWINT/MAD2L1/PTTG1	4
BP	GO:1901654	response to ketone	8/233	190/18800	0.00260242	0.072292	0.0642181	SFRP1/CAV1/CA9/SPP1/ATP5F1A/AKR1C3/F5/AQP1	8
BP	GO:0055117	regulation of cardiac muscle contraction	5/233	77/18800	0.00268201	0.0732073	0.0650311	ATP1A2/CAV1/CASQ2/ATP2A2/RYR2	5
BP	GO:0086001	cardiac muscle cell action potential	5/233	77/18800	0.00268201	0.0732073	0.0650311	ATP1A2/CAV1/GPD1L/ATP2A2/RYR2	5
BP	GO:0036294	cellular response to decreased oxygen levels	7/233	151/18800	0.00280256	0.0758383	0.0673683	SFRP1/NDRG1/STC2/EGLN3/PPARG/CCNA2/AQP1	7
BP	GO:0007422	peripheral nervous system development	5/233	78/18800	0.00283731	0.0761223	0.0676206	ALDH3A2/NDRG1/ITGB4/CDK1/POU3F1	5
BP	GO:0048732	gland development	13/233	431/18800	0.00290911	0.0769846	0.0683866	AURKA/SFRP1/CAV1/MET/SIX1/EGF/BRCA2/EGFR/CCNB2/RAG1/FADD/HOXB9/CCL11	13
BP	GO:0048146	positive regulation of fibroblast proliferation	4/233	48/18800	0.0029185	0.0769846	0.0683866	CDC6/CCNA2/EGFR/AQP1	4
BP	GO:0007159	leukocyte cell-cell adhesion	12/233	381/18800	0.00295121	0.0771986	0.0685767	CTSG/CAV1/GPNMB/S100A8/ITGA5/CTLA4/ICOS/RAG1/FADD/OLR1/CHST2/TIGIT	12
BP	GO:0048145	regulation of fibroblast proliferation	5/233	79/18800	0.002999	0.0775911	0.0689253	CDC6/SFRP1/CCNA2/EGFR/AQP1	5
BP	GO:0044409	entry into host	7/233	153/18800	0.00301565	0.0775911	0.0689253	CAV1/XPR1/EGFR/ITGA5/CDK1/TRIML2/TNFRSF4	7
BP	GO:0060547	negative regulation of necrotic cell death	3/233	24/18800	0.00313815	0.0790393	0.0702118	CAV1/SLC25A4/FADD	3
BP	GO:0045005	DNA-templated DNA replication maintenance of fidelity	4/233	49/18800	0.00314747	0.0790393	0.0702118	RAD51/BRCA2/EME1/TONSL	4
BP	GO:0097300	programmed necrotic cell death	4/233	49/18800	0.00314747	0.0790393	0.0702118	CAV1/ZBP1/SLC25A4/FADD	4
BP	GO:0048144	fibroblast proliferation	5/233	81/18800	0.00334219	0.083263	0.0739637	CDC6/SFRP1/CCNA2/EGFR/AQP1	5
BP	GO:1901617	organic hydroxy compound biosynthetic process	9/233	243/18800	0.00339788	0.0839838	0.0746041	SEC14L2/GOT1/PCBD2/ITPKA/FGFR4/IP6K3/STARD4/PMEL/AKR1C3	9
BP	GO:0071459	protein localization to chromosome, centromeric region	3/233	25/18800	0.00353375	0.085988	0.0763844	CENPA/KNL1/CDK1	3
BP	GO:0086064	cell communication by electrical coupling involved in cardiac conduction	3/233	25/18800	0.00353375	0.085988	0.0763844	ATP1A2/CAV1/RYR2	3
BP	GO:0051897	positive regulation of protein kinase B signaling	6/233	119/18800	0.00368502	0.0886001	0.0787048	MET/HBEGF/EGF/TPBG/EGFR/AKR1C3	6
BP	GO:0033273	response to vitamin	5/233	83/18800	0.00371276	0.0886001	0.0787048	SFRP1/STC2/BCHE/SPP1/F5	5
BP	GO:0006261	DNA-templated DNA replication	7/233	159/18800	0.00372981	0.0886001	0.0787048	RAD51/ORC6/CDC6/GMNN/BRCA2/EME1/TONSL	7
BP	GO:0060047	heart contraction	9/233	247/18800	0.00378223	0.0886001	0.0787048	ATP1A2/CAV1/HBEGF/CASQ2/TNNI2/GPD1L/HOPX/ATP2A2/RYR2	9
BP	GO:0090068	positive regulation of cell cycle process	9/233	247/18800	0.00378223	0.0886001	0.0787048	SPAG5/AURKA/CDC6/ECT2/EGF/EGFR/CDC25C/MAD2L1/CDK1	9
BP	GO:0000724	double-strand break repair via homologous recombination	7/233	162/18800	0.00413182	0.0960724	0.0853425	RAD51/RAD54L/MRGBP/AUNIP/BRCA2/TONSL/RMI2	7
BP	GO:0006936	muscle contraction	11/233	349/18800	0.00433078	0.0999582	0.0887944	ATP1A2/CTTN/TNNC2/CAV1/SGCA/CASQ2/TNNI2/GPD1L/ATP2A2/MYBPC1/RYR2	11
CC	GO:0000779	condensed chromosome, centromeric region	18/239	156/19594	7.13107e-13	2.37465e-10	2.04174e-10	NCAPD2/SPAG5/CENPM/CENPI/NCAPG/CENPA/NEK2/CENPF/ZWINT/CENPK/KNSTRN/SGO1/KNL1/CENPE/NUF2/SPC25/MAD2L1/SKA3	18
CC	GO:0000793	condensed chromosome	21/239	255/19594	6.24321e-12	1.03949e-09	8.93765e-10	NCAPD2/RAD51/SPAG5/CENPM/CENPI/NCAPG/CENPA/NEK2/CENPF/ZWINT/CENPK/KNSTRN/SGO1/PSMC3IP/KNL1/CENPE/BRCA2/NUF2/SPC25/MAD2L1/SKA3	21
CC	GO:0000776	kinetochore	16/239	146/19594	3.09029e-11	3.43022e-09	2.94933e-09	SPAG5/CENPM/CENPI/CENPA/NEK2/CENPF/ZWINT/CENPK/KNSTRN/SGO1/KNL1/CENPE/NUF2/SPC25/MAD2L1/SKA3	16
CC	GO:0000775	chromosome, centromeric region	18/239	227/19594	3.93748e-10	3.27795e-08	2.8184e-08	NCAPD2/SPAG5/CENPM/CENPI/NCAPG/CENPA/NEK2/CENPF/ZWINT/CENPK/KNSTRN/SGO1/KNL1/CENPE/NUF2/SPC25/MAD2L1/SKA3	18
CC	GO:0098687	chromosomal region	21/239	366/19594	4.85432e-09	3.23298e-07	2.77974e-07	NCAPD2/RAD51/SPAG5/CENPM/CENPI/NCAPG/CENPA/NEK2/CENPF/ZWINT/CENPK/KNSTRN/SGO1/KNL1/CENPE/BRCA2/NUF2/SPC25/MAD2L1/SKA3/CDK1	21
CC	GO:0072686	mitotic spindle	13/239	160/19594	8.58131e-08	4.76263e-06	4.09494e-06	SPAG5/CTTN/AURKA/TPX2/CDC6/ECT2/KNSTRN/KIF11/CENPE/MAD2L1/SKA3/CDK1/KIF18B	13
CC	GO:0005819	spindle	20/239	402/19594	1.20255e-07	5.72069e-06	4.91869e-06	HMMR/SPAG5/CTTN/AURKA/TPX2/KIF4A/CDC6/ECT2/NEK2/CENPF/AUNIP/KNSTRN/SGO1/BORA/KIF11/CENPE/MAD2L1/SKA3/CDK1/KIF18B	20
CC	GO:0000307	cyclin-dependent protein kinase holoenzyme complex	7/239	49/19594	2.04332e-06	8.50531e-05	7.31293e-05	CCNG1/CKS2/CCNA1/CCNA2/CCNB2/CDK1/CKS1B	7
CC	GO:0000922	spindle pole	11/239	169/19594	7.51303e-06	0.000277982	0.000239011	SPAG5/AURKA/TPX2/CDC6/NEK2/CENPF/AUNIP/KNSTRN/SGO1/KIF11/MAD2L1	11
CC	GO:0005876	spindle microtubule	7/239	83/19594	6.94932e-05	0.00217025	0.00186599	AURKA/KIF4A/KIF11/CENPE/SKA3/CDK1/KIF18B	7
CC	GO:0051233	spindle midzone	5/239	36/19594	7.16898e-05	0.00217025	0.00186599	CTTN/AURKA/CDC6/CENPE/KIF18B	5
CC	GO:0098636	protein complex involved in cell adhesion	5/239	43/19594	0.000170774	0.00473897	0.0040746	PLAU/ITGB4/MMRN1/ITGA5/CTLA4	5
CC	GO:1902554	serine/threonine protein kinase complex	7/239	99/19594	0.000211316	0.00541295	0.00465409	CCNG1/CKS2/CCNA1/CCNA2/CCNB2/CDK1/CKS1B	7
CC	GO:0045120	pronucleus	3/239	13/19594	0.000468244	0.0109817	0.00944218	AURKA/CENPF/CCNA2	3
CC	GO:0030016	myofibril	10/239	228/19594	0.000510247	0.0109817	0.00944218	ASB2/TNNC2/CASQ2/TNNI2/OBSCN/NEB/MYBPC1/RYR2/RYR3/STYXL2	10
CC	GO:1902911	protein kinase complex	7/239	115/19594	0.000527651	0.0109817	0.00944218	CCNG1/CKS2/CCNA1/CCNA2/CCNB2/CDK1/CKS1B	7
CC	GO:1990023	mitotic spindle midzone	3/239	14/19594	0.000590594	0.0115687	0.00994684	CTTN/CENPE/KIF18B	3
CC	GO:0043292	contractile fiber	10/239	238/19594	0.00071144	0.0131483	0.011305	ASB2/TNNC2/CASQ2/TNNI2/OBSCN/NEB/MYBPC1/RYR2/RYR3/STYXL2	10
CC	GO:0044815	DNA packaging complex	9/239	198/19594	0.000750201	0.0131483	0.011305	NCAPD2/SMARCD3/MRGBP/NCAPG/CENPA/NUF2/SPC25/H2AC11/H2BC9	9
CC	GO:0030496	midbody	9/239	203/19594	0.000895261	0.0149061	0.0128164	SPAG5/AURKA/KIF4A/ECT2/NEK2/CENPF/CEP55/CENPE/CDK1	9
CC	GO:0030017	sarcomere	9/239	209/19594	0.00109861	0.0172673	0.0148465	ASB2/TNNC2/CASQ2/TNNI2/OBSCN/NEB/RYR2/RYR3/STYXL2	9
CC	GO:0042383	sarcolemma	7/239	131/19594	0.00114078	0.0172673	0.0148465	ATP1A2/CAV1/SGCA/OBSCN/RYR2/RYR3/AQP1	7
CC	GO:0033017	sarcoplasmic reticulum membrane	4/239	41/19594	0.00153407	0.0222107	0.0190969	CASQ2/ATP2A2/RYR2/RYR3	4
CC	GO:0035371	microtubule plus-end	3/239	23/19594	0.00264996	0.0367489	0.031597	SPAG5/KNSTRN/KIF18B	3
CC	GO:0005874	microtubule	13/239	435/19594	0.00275893	0.0367489	0.031597	SPAG5/AURKA/TPX2/KIF4A/NDRG1/NEK2/KNSTRN/KIF11/CENPE/SKA3/CDK1/SAA1/KIF18B	13
CC	GO:0030867	rough endoplasmic reticulum membrane	3/239	24/19594	0.00300149	0.0384421	0.0330528	PLOD1/SEC61G/PLOD2	3
CC	GO:0034364	high-density lipoprotein particle	3/239	27/19594	0.00422259	0.0520786	0.0447776	CLU/SAA2/SAA1	3
CC	GO:0030018	Z disc	6/239	127/19594	0.00469422	0.0558276	0.048001	ASB2/CASQ2/OBSCN/NEB/RYR2/RYR3	6
CC	GO:0045334	clathrin-coated endocytic vesicle	5/239	91/19594	0.00514433	0.0590711	0.0507898	SYT1/HBEGF/EGF/EGFR/CTLA4	5
CC	GO:0031674	I band	6/239	139/19594	0.00723339	0.0801915	0.0689492	ASB2/CASQ2/OBSCN/NEB/RYR2/RYR3	6
CC	GO:1990752	microtubule end	3/239	33/19594	0.00746527	0.0801915	0.0689492	SPAG5/KNSTRN/KIF18B	3
CC	GO:0000940	outer kinetochore	2/239	12/19594	0.00902163	0.0904977	0.0778105	CENPF/SKA3	2
CC	GO:0031093	platelet alpha granule lumen	4/239	67/19594	0.00907952	0.0904977	0.0778105	CLU/MMRN1/EGF/F5	4
CC	GO:0034358	plasma lipoprotein particle	3/239	36/19594	0.00951177	0.0904977	0.0778105	CLU/SAA2/SAA1	3
CC	GO:1990777	lipoprotein particle	3/239	36/19594	0.00951177	0.0904977	0.0778105	CLU/SAA2/SAA1	3
CC	GO:0000800	lateral element	2/239	13/19594	0.0105768	0.0951912	0.081846	RAD51/BRCA2	2
CC	GO:0042583	chromaffin granule	2/239	13/19594	0.0105768	0.0951912	0.081846	SYT1/CLU	2
CC	GO:0016529	sarcoplasmic reticulum	4/239	71/19594	0.0110851	0.0970549	0.0834485	CASQ2/ATP2A2/RYR2/RYR3	4
CC	GO:0030669	clathrin-coated endocytic vesicle membrane	4/239	72/19594	0.0116275	0.0970549	0.0834485	SYT1/HBEGF/EGF/EGFR	4
CC	GO:0032994	protein-lipid complex	3/239	39/19594	0.0118543	0.0970549	0.0834485	CLU/SAA2/SAA1	3
CC	GO:0009925	basal plasma membrane	8/239	251/19594	0.0121599	0.0970549	0.0834485	MET/CA9/ITGB4/RHCG/EGFR/MPZ/SLC19A1/AQP1	8
CC	GO:0072687	meiotic spindle	2/239	14/19594	0.0122412	0.0970549	0.0834485	AURKA/BORA	2
CC	GO:0000794	condensed nuclear chromosome	4/239	74/19594	0.0127627	0.0988368	0.0849806	RAD51/NEK2/PSMC3IP/BRCA2	4
MF	GO:0043177	organic acid binding	10/235	141/18410	1.36034e-05	0.00360899	0.00325195	PLOD1/P4HA1/EGLN3/PPARG/S100A8/PLOD2/NAGS/SLC19A1/PCCA/RYR2	10
MF	GO:0031406	carboxylic acid binding	11/235	173/18410	1.42366e-05	0.00360899	0.00325195	RTN4R/PLOD1/P4HA1/EGLN3/PPARG/S100A8/PLOD2/NAGS/SLC19A1/PCCA/AKR1C3	11
MF	GO:0016538	cyclin-dependent protein serine/threonine kinase regulator activity	6/235	50/18410	4.03236e-05	0.00521339	0.00469762	CCNG1/CKS2/CCNA1/CCNA2/CCNB2/CKS1B	6
MF	GO:1901681	sulfur compound binding	13/235	267/18410	4.11313e-05	0.00521339	0.00469762	RTN4R/MGST2/CTSG/SFRP1/HBEGF/ALDH6A1/GPNMB/PANK1/FGFR4/PCOLCE2/SAA1/PCCA/RYR2	13
MF	GO:0031418	L-ascorbic acid binding	4/235	20/18410	0.000106765	0.010826	0.00975499	PLOD1/P4HA1/EGLN3/PLOD2	4
MF	GO:0019842	vitamin binding	8/235	148/18410	0.000636698	0.053801	0.0484784	PLOD1/SEC14L2/GOT1/P4HA1/EGLN3/PLOD2/SLC19A1/PCCA	8
MF	GO:0008574	plus-end-directed microtubule motor activity	3/235	17/18410	0.00122331	0.0733299	0.0660753	KIF11/CENPE/KIF18B	3
MF	GO:0016620	oxidoreductase activity, acting on the aldehyde or oxo group of donors, NAD or NADP as acceptor	4/235	38/18410	0.0013588	0.0733299	0.0660753	ALDH3A2/ALDH5A1/ALDH6A1/AKR1C3	4
MF	GO:0019887	protein kinase regulator activity	9/235	207/18410	0.00140181	0.0733299	0.0660753	TPX2/TRIB3/CCNG1/CKS2/CCNA1/EGF/CCNA2/CCNB2/CKS1B	9
MF	GO:0008201	heparin binding	8/235	168/18410	0.00144635	0.0733299	0.0660753	RTN4R/CTSG/SFRP1/HBEGF/GPNMB/FGFR4/PCOLCE2/SAA1	8
MF	GO:0048029	monosaccharide binding	5/235	71/18410	0.00213253	0.0909736	0.0819736	PLOD1/P4HA1/EGLN3/PFKM/PLOD2	5
MF	GO:0030246	carbohydrate binding	10/235	270/18410	0.00254201	0.0909736	0.0819736	PPP1R3F/PLOD1/GALNT12/P4HA1/EGLN3/CLEC10A/PFKM/PLOD2/ZG16B/OLR1	10
MF	GO:0008017	microtubule binding	10/235	272/18410	0.00268066	0.0909736	0.0819736	SPAG5/TPX2/KIF4A/NDRG1/CENPF/KNSTRN/KIF11/CENPE/S100A8/KIF18B	10
MF	GO:0016903	oxidoreductase activity, acting on the aldehyde or oxo group of donors	4/235	46/18410	0.00277431	0.0909736	0.0819736	ALDH3A2/ALDH5A1/ALDH6A1/AKR1C3	4
MF	GO:0001618	virus receptor activity	5/235	76/18410	0.00287455	0.0909736	0.0819736	XPR1/EGFR/ITGA5/CDK1/TNFRSF4	5
MF	GO:0140272	exogenous protein binding	5/235	77/18410	0.00304279	0.0909736	0.0819736	XPR1/EGFR/ITGA5/CDK1/TNFRSF4	5
MF	GO:0005539	glycosaminoglycan binding	9/235	234/18410	0.00321356	0.0909736	0.0819736	RTN4R/HMMR/CTSG/SFRP1/HBEGF/GPNMB/FGFR4/PCOLCE2/SAA1	9
MF	GO:0019207	kinase regulator activity	9/235	235/18410	0.00330536	0.0909736	0.0819736	TPX2/TRIB3/CCNG1/CKS2/CCNA1/EGF/CCNA2/CCNB2/CKS1B	9
MF	GO:0050750	low-density lipoprotein particle receptor binding	3/235	24/18410	0.00340927	0.0909736	0.0819736	SYT1/DKK1/CLU	3
KEGG	hsa04110	Cell cycle	9/116	126/8164	7.08639e-05	0.0165113	0.0150679	ORC6/CDC6/CCNA1/CCNA2/CCNB2/CDC25C/MAD2L1/PTTG1/CDK1	9
KEGG	hsa04020	Calcium signaling pathway	12/116	240/8164	0.000145213	0.0169173	0.0154384	TNNC2/MET/CASQ2/ITPKA/EGF/EGFR/SLC25A4/FGFR4/CYSLTR1/ATP2A2/RYR2/RYR3	12
KEGG	hsa04914	Progesterone-mediated oocyte maturation	7/116	102/8164	0.000591811	0.045964	0.0419459	AURKA/CCNA1/CCNA2/CCNB2/CDC25C/MAD2L1/CDK1	7
KEGG	hsa03460	Fanconi anemia pathway	5/116	54/8164	0.000964181	0.0561636	0.0512539	RAD51/UBE2T/BRCA2/EME1/RMI2	5
